# Supplementary material for: Comparative Analysis of the Prevalence of Bovine Viral Diarrhea Virus in Cattle Populations Based on Detection Methods: A Systematic Review and Meta-Analysis
Source: Pathogens. 2023 Aug 21;12(8):1067. doi: 10.3390/pathogens12081067 (PMC10459101; doi:10.3390/pathogens12081067)
Supplement: Supplementary file 1 [file pathogens-12-01067-s001.zip]

Archive with 1 entries (1 files):
- pathogens-2545439-supplementary.pdf
